# Supplementary material for: Computational analysis of the LRRK2 interactome
Source: PeerJ. 2015 Feb 19;3:e778. doi: 10.7717/peerj.778 (PMC4338795; doi:10.7717/peerj.778)
Supplement: Data S1 — Results as obtained from the WebGestalt, GO terms enrichment analysis. [file peerj-03-778-s006.txt]

Database:biological process Name:cellular localization ID:GO:0051641
C=1977; O=31; E=8.24; R=3.76; rawP=3.41e-12; adjP=3.80e-09
Index	UserID	Value	Gene Symbol	Gene Name	EntrezGene	Ensembl
1	LAMP2	NA	LAMP2	lysosomal-associated membrane protein 2	3920	ENSG00000005893
2	TUBA1A	NA	TUBA1A	tubulin, alpha 1a	7846	ENSG00000167552
3	AKT1	NA	AKT1	v-akt murine thymoma viral oncogene homolog 1	207	ENSG00000142208
4	HSPA8	NA	HSPA8	heat shock 70kDa protein 8	3312	ENSG00000109971
5	ACTR3	NA	ACTR3	ARP3 actin-related protein 3 homolog (yeast)	10096	ENSG00000115091
6	RAC1	NA	RAC1	ras-related C3 botulinum toxin substrate 1 (rho family, small GTP binding protein Rac1)	5879	ENSG00000136238
7	YWHAQ	NA	YWHAQ	tyrosine 3-monooxygenase/tryptophan 5-monooxygenase activation protein, theta polypeptide	10971	ENSG00000134308
8	TUBA1C	NA	TUBA1C	tubulin, alpha 1c	84790	ENSG00000167553
9	OPA1	NA	OPA1	optic atrophy 1 (autosomal dominant)	4976	ENSG00000198836
10	YWHAE	NA	YWHAE	tyrosine 3-monooxygenase/tryptophan 5-monooxygenase activation protein, epsilon polypeptide	7531	ENSG00000108953
11	UBC	NA	UBC	ubiquitin C	7316	ENSG00000150991
12	YWHAG	NA	YWHAG	tyrosine 3-monooxygenase/tryptophan 5-monooxygenase activation protein, gamma polypeptide	7532	ENSG00000170027
13	MAP1B	NA	MAP1B	microtubule-associated protein 1B	4131	ENSG00000131711
14	SNCA	NA	SNCA	synuclein, alpha (non A4 component of amyloid precursor)	6622	ENSG00000145335
15	MFN2	NA	MFN2	mitofusin 2	9927	ENSG00000116688
16	ARFGAP1	NA	ARFGAP1	ADP-ribosylation factor GTPase activating protein 1	55738	ENSG00000101199
17	RPL23	NA	RPL23	ribosomal protein L23	9349	ENSG00000125691
18	CDC42	NA	CDC42	cell division cycle 42 (GTP binding protein, 25kDa)	998	ENSG00000070831
19	DNM1L	NA	DNM1L	dynamin 1-like	10059	ENSG00000087470
20	GSK3B	NA	GSK3B	glycogen synthase kinase 3 beta	2932	ENSG00000082701
21	LRP6	NA	LRP6	low density lipoprotein receptor-related protein 6	4040	ENSG00000070018
22	YWHAZ	NA	YWHAZ	tyrosine 3-monooxygenase/tryptophan 5-monooxygenase activation protein, zeta polypeptide	7534	ENSG00000164924
23	DVL1	NA	DVL1	dishevelled, dsh homolog 1 (Drosophila)	1855	ENSG00000107404
24	HSP90AA1	NA	HSP90AA1	heat shock protein 90kDa alpha (cytosolic), class A member 1	3320	ENSG00000080824
25	YWHAH	NA	YWHAH	tyrosine 3-monooxygenase/tryptophan 5-monooxygenase activation protein, eta polypeptide	7533	ENSG00000128245
26	YWHAB	NA	YWHAB	tyrosine 3-monooxygenase/tryptophan 5-monooxygenase activation protein, beta polypeptide	7529	ENSG00000166913
27	MAPT	NA	MAPT	microtubule-associated protein tau	4137	ENSG00000186868
28	TUBB	NA	TUBB	tubulin, beta class I	203068	ENSG00000196230
29	DVL2	NA	DVL2	dishevelled, dsh homolog 2 (Drosophila)	1856	ENSG00000004975
30	SNAPIN	NA	SNAPIN	SNAP-associated protein	23557	ENSG00000143553
31	CDC37	NA	CDC37	cell division cycle 37 homolog (S. cerevisiae)	11140	ENSG00000105401
Database:biological process Name:intracellular transport ID:GO:0046907
C=1131; O=24; E=4.72; R=5.09; rawP=6.03e-12; adjP=6.72e-09
Index	UserID	Value	Gene Symbol	Gene Name	EntrezGene	Ensembl
1	TUBA1A	NA	TUBA1A	tubulin, alpha 1a	7846	ENSG00000167552
2	AKT1	NA	AKT1	v-akt murine thymoma viral oncogene homolog 1	207	ENSG00000142208
3	HSPA8	NA	HSPA8	heat shock 70kDa protein 8	3312	ENSG00000109971
4	YWHAQ	NA	YWHAQ	tyrosine 3-monooxygenase/tryptophan 5-monooxygenase activation protein, theta polypeptide	10971	ENSG00000134308
5	TUBA1C	NA	TUBA1C	tubulin, alpha 1c	84790	ENSG00000167553
6	OPA1	NA	OPA1	optic atrophy 1 (autosomal dominant)	4976	ENSG00000198836
7	YWHAE	NA	YWHAE	tyrosine 3-monooxygenase/tryptophan 5-monooxygenase activation protein, epsilon polypeptide	7531	ENSG00000108953
8	UBC	NA	UBC	ubiquitin C	7316	ENSG00000150991
9	YWHAG	NA	YWHAG	tyrosine 3-monooxygenase/tryptophan 5-monooxygenase activation protein, gamma polypeptide	7532	ENSG00000170027
10	MAP1B	NA	MAP1B	microtubule-associated protein 1B	4131	ENSG00000131711
11	MFN2	NA	MFN2	mitofusin 2	9927	ENSG00000116688
12	ARFGAP1	NA	ARFGAP1	ADP-ribosylation factor GTPase activating protein 1	55738	ENSG00000101199
13	RPL23	NA	RPL23	ribosomal protein L23	9349	ENSG00000125691
14	CDC42	NA	CDC42	cell division cycle 42 (GTP binding protein, 25kDa)	998	ENSG00000070831
15	GSK3B	NA	GSK3B	glycogen synthase kinase 3 beta	2932	ENSG00000082701
16	LRP6	NA	LRP6	low density lipoprotein receptor-related protein 6	4040	ENSG00000070018
17	YWHAZ	NA	YWHAZ	tyrosine 3-monooxygenase/tryptophan 5-monooxygenase activation protein, zeta polypeptide	7534	ENSG00000164924
18	HSP90AA1	NA	HSP90AA1	heat shock protein 90kDa alpha (cytosolic), class A member 1	3320	ENSG00000080824
19	YWHAH	NA	YWHAH	tyrosine 3-monooxygenase/tryptophan 5-monooxygenase activation protein, eta polypeptide	7533	ENSG00000128245
20	YWHAB	NA	YWHAB	tyrosine 3-monooxygenase/tryptophan 5-monooxygenase activation protein, beta polypeptide	7529	ENSG00000166913
21	MAPT	NA	MAPT	microtubule-associated protein tau	4137	ENSG00000186868
22	TUBB	NA	TUBB	tubulin, beta class I	203068	ENSG00000196230
23	SNAPIN	NA	SNAPIN	SNAP-associated protein	23557	ENSG00000143553
24	CDC37	NA	CDC37	cell division cycle 37 homolog (S. cerevisiae)	11140	ENSG00000105401
Database:biological process Name:cellular component organization at cellular level ID:GO:0071842
C=3317; O=38; E=13.83; R=2.75; rawP=3.53e-11; adjP=3.93e-08
Index	UserID	Value	Gene Symbol	Gene Name	EntrezGene	Ensembl
1	MYL9	NA	MYL9	myosin, light chain 9, regulatory	10398	ENSG00000101335
2	ARHGEF7	NA	ARHGEF7	Rho guanine nucleotide exchange factor (GEF) 7	8874	ENSG00000102606
3	ACTR3	NA	ACTR3	ARP3 actin-related protein 3 homolog (yeast)	10096	ENSG00000115091
4	RAC1	NA	RAC1	ras-related C3 botulinum toxin substrate 1 (rho family, small GTP binding protein Rac1)	5879	ENSG00000136238
5	OPA1	NA	OPA1	optic atrophy 1 (autosomal dominant)	4976	ENSG00000198836
6	TUBB4A	NA	TUBB4A	tubulin, beta 4A class IVa	10382	ENSG00000104833
7	PAK6	NA	PAK6	p21 protein (Cdc42/Rac)-activated kinase 6	56924	ENSG00000137843
8	RPL23	NA	RPL23	ribosomal protein L23	9349	ENSG00000125691
9	CDC42	NA	CDC42	cell division cycle 42 (GTP binding protein, 25kDa)	998	ENSG00000070831
10	HSP90AA1	NA	HSP90AA1	heat shock protein 90kDa alpha (cytosolic), class A member 1	3320	ENSG00000080824
11	BAG5	NA	BAG5	BCL2-associated athanogene 5	9529	ENSG00000166170
12	DNM1	NA	DNM1	dynamin 1	1759	ENSG00000106976
13	MBP	NA	MBP	myelin basic protein	4155	ENSG00000197971
14	AKT1	NA	AKT1	v-akt murine thymoma viral oncogene homolog 1	207	ENSG00000142208
15	TUBA1A	NA	TUBA1A	tubulin, alpha 1a	7846	ENSG00000167552
16	HSP90AB1	NA	HSP90AB1	heat shock protein 90kDa alpha (cytosolic), class B member 1	3326	ENSG00000096384
17	PRKDC	NA	PRKDC	protein kinase, DNA-activated, catalytic polypeptide	5591	ENSG00000253729
18	TUBA1C	NA	TUBA1C	tubulin, alpha 1c	84790	ENSG00000167553
19	VIM	NA	VIM	vimentin	7431	ENSG00000026025
20	RAB5B	NA	RAB5B	RAB5B, member RAS oncogene family	5869	ENSG00000111540
21	MFN2	NA	MFN2	mitofusin 2	9927	ENSG00000116688
22	SNCA	NA	SNCA	synuclein, alpha (non A4 component of amyloid precursor)	6622	ENSG00000145335
23	MAP1B	NA	MAP1B	microtubule-associated protein 1B	4131	ENSG00000131711
24	STUB1	NA	STUB1	STIP1 homology and U-box containing protein 1, E3 ubiquitin protein ligase	10273	ENSG00000103266
25	ARFGAP1	NA	ARFGAP1	ADP-ribosylation factor GTPase activating protein 1	55738	ENSG00000101199
26	NEK1	NA	NEK1	NIMA (never in mitosis gene a)-related kinase 1	4750	ENSG00000137601
27	PRDX3	NA	PRDX3	peroxiredoxin 3	10935	ENSG00000165672
28	DNM1L	NA	DNM1L	dynamin 1-like	10059	ENSG00000087470
29	GSK3B	NA	GSK3B	glycogen synthase kinase 3 beta	2932	ENSG00000082701
30	ACTB	NA	ACTB	actin, beta	60	ENSG00000075624
31	YWHAZ	NA	YWHAZ	tyrosine 3-monooxygenase/tryptophan 5-monooxygenase activation protein, zeta polypeptide	7534	ENSG00000164924
32	DVL1	NA	DVL1	dishevelled, dsh homolog 1 (Drosophila)	1855	ENSG00000107404
33	TPM1	NA	TPM1	tropomyosin 1 (alpha)	7168	ENSG00000140416
34	YWHAH	NA	YWHAH	tyrosine 3-monooxygenase/tryptophan 5-monooxygenase activation protein, eta polypeptide	7533	ENSG00000128245
35	YWHAB	NA	YWHAB	tyrosine 3-monooxygenase/tryptophan 5-monooxygenase activation protein, beta polypeptide	7529	ENSG00000166913
36	MAPT	NA	MAPT	microtubule-associated protein tau	4137	ENSG00000186868
37	TUBB	NA	TUBB	tubulin, beta class I	203068	ENSG00000196230
38	SNAPIN	NA	SNAPIN	SNAP-associated protein	23557	ENSG00000143553
Database:biological process Name:cellular component organization ID:GO:0016043
C=4105; O=42; E=17.12; R=2.45; rawP=4.08e-11; adjP=4.55e-08
Index	UserID	Value	Gene Symbol	Gene Name	EntrezGene	Ensembl
1	MYL9	NA	MYL9	myosin, light chain 9, regulatory	10398	ENSG00000101335
2	ARHGEF7	NA	ARHGEF7	Rho guanine nucleotide exchange factor (GEF) 7	8874	ENSG00000102606
3	ACTR3	NA	ACTR3	ARP3 actin-related protein 3 homolog (yeast)	10096	ENSG00000115091
4	RAC1	NA	RAC1	ras-related C3 botulinum toxin substrate 1 (rho family, small GTP binding protein Rac1)	5879	ENSG00000136238
5	OPA1	NA	OPA1	optic atrophy 1 (autosomal dominant)	4976	ENSG00000198836
6	TUBB4A	NA	TUBB4A	tubulin, beta 4A class IVa	10382	ENSG00000104833
7	PAK6	NA	PAK6	p21 protein (Cdc42/Rac)-activated kinase 6	56924	ENSG00000137843
8	RPL23	NA	RPL23	ribosomal protein L23	9349	ENSG00000125691
9	CDC42	NA	CDC42	cell division cycle 42 (GTP binding protein, 25kDa)	998	ENSG00000070831
10	LRP6	NA	LRP6	low density lipoprotein receptor-related protein 6	4040	ENSG00000070018
11	HSP90AA1	NA	HSP90AA1	heat shock protein 90kDa alpha (cytosolic), class A member 1	3320	ENSG00000080824
12	BAG5	NA	BAG5	BCL2-associated athanogene 5	9529	ENSG00000166170
13	DNM1	NA	DNM1	dynamin 1	1759	ENSG00000106976
14	MBP	NA	MBP	myelin basic protein	4155	ENSG00000197971
15	AKT1	NA	AKT1	v-akt murine thymoma viral oncogene homolog 1	207	ENSG00000142208
16	TUBA1A	NA	TUBA1A	tubulin, alpha 1a	7846	ENSG00000167552
17	HSP90AB1	NA	HSP90AB1	heat shock protein 90kDa alpha (cytosolic), class B member 1	3326	ENSG00000096384
18	PRKDC	NA	PRKDC	protein kinase, DNA-activated, catalytic polypeptide	5591	ENSG00000253729
19	HSPA8	NA	HSPA8	heat shock 70kDa protein 8	3312	ENSG00000109971
20	TUBA1C	NA	TUBA1C	tubulin, alpha 1c	84790	ENSG00000167553
21	VIM	NA	VIM	vimentin	7431	ENSG00000026025
22	RAB5B	NA	RAB5B	RAB5B, member RAS oncogene family	5869	ENSG00000111540
23	UBC	NA	UBC	ubiquitin C	7316	ENSG00000150991
24	MFN2	NA	MFN2	mitofusin 2	9927	ENSG00000116688
25	SNCA	NA	SNCA	synuclein, alpha (non A4 component of amyloid precursor)	6622	ENSG00000145335
26	MAP1B	NA	MAP1B	microtubule-associated protein 1B	4131	ENSG00000131711
27	STUB1	NA	STUB1	STIP1 homology and U-box containing protein 1, E3 ubiquitin protein ligase	10273	ENSG00000103266
28	ARFGAP1	NA	ARFGAP1	ADP-ribosylation factor GTPase activating protein 1	55738	ENSG00000101199
29	NEK1	NA	NEK1	NIMA (never in mitosis gene a)-related kinase 1	4750	ENSG00000137601
30	PRDX3	NA	PRDX3	peroxiredoxin 3	10935	ENSG00000165672
31	DNM1L	NA	DNM1L	dynamin 1-like	10059	ENSG00000087470
32	EIF4EBP1	NA	EIF4EBP1	eukaryotic translation initiation factor 4E binding protein 1	1978	ENSG00000187840
33	GSK3B	NA	GSK3B	glycogen synthase kinase 3 beta	2932	ENSG00000082701
34	YWHAZ	NA	YWHAZ	tyrosine 3-monooxygenase/tryptophan 5-monooxygenase activation protein, zeta polypeptide	7534	ENSG00000164924
35	ACTB	NA	ACTB	actin, beta	60	ENSG00000075624
36	DVL1	NA	DVL1	dishevelled, dsh homolog 1 (Drosophila)	1855	ENSG00000107404
37	TPM1	NA	TPM1	tropomyosin 1 (alpha)	7168	ENSG00000140416
38	YWHAH	NA	YWHAH	tyrosine 3-monooxygenase/tryptophan 5-monooxygenase activation protein, eta polypeptide	7533	ENSG00000128245
39	YWHAB	NA	YWHAB	tyrosine 3-monooxygenase/tryptophan 5-monooxygenase activation protein, beta polypeptide	7529	ENSG00000166913
40	MAPT	NA	MAPT	microtubule-associated protein tau	4137	ENSG00000186868
41	TUBB	NA	TUBB	tubulin, beta class I	203068	ENSG00000196230
42	SNAPIN	NA	SNAPIN	SNAP-associated protein	23557	ENSG00000143553
Database:biological process Name:establishment of localization in cell ID:GO:0051649
C=1756; O=28; E=7.32; R=3.82; rawP=4.83e-11; adjP=5.38e-08
Index	UserID	Value	Gene Symbol	Gene Name	EntrezGene	Ensembl
1	LAMP2	NA	LAMP2	lysosomal-associated membrane protein 2	3920	ENSG00000005893
2	TUBA1A	NA	TUBA1A	tubulin, alpha 1a	7846	ENSG00000167552
3	AKT1	NA	AKT1	v-akt murine thymoma viral oncogene homolog 1	207	ENSG00000142208
4	HSPA8	NA	HSPA8	heat shock 70kDa protein 8	3312	ENSG00000109971
5	YWHAQ	NA	YWHAQ	tyrosine 3-monooxygenase/tryptophan 5-monooxygenase activation protein, theta polypeptide	10971	ENSG00000134308
6	TUBA1C	NA	TUBA1C	tubulin, alpha 1c	84790	ENSG00000167553
7	OPA1	NA	OPA1	optic atrophy 1 (autosomal dominant)	4976	ENSG00000198836
8	YWHAE	NA	YWHAE	tyrosine 3-monooxygenase/tryptophan 5-monooxygenase activation protein, epsilon polypeptide	7531	ENSG00000108953
9	UBC	NA	UBC	ubiquitin C	7316	ENSG00000150991
10	YWHAG	NA	YWHAG	tyrosine 3-monooxygenase/tryptophan 5-monooxygenase activation protein, gamma polypeptide	7532	ENSG00000170027
11	MAP1B	NA	MAP1B	microtubule-associated protein 1B	4131	ENSG00000131711
12	SNCA	NA	SNCA	synuclein, alpha (non A4 component of amyloid precursor)	6622	ENSG00000145335
13	MFN2	NA	MFN2	mitofusin 2	9927	ENSG00000116688
14	ARFGAP1	NA	ARFGAP1	ADP-ribosylation factor GTPase activating protein 1	55738	ENSG00000101199
15	RPL23	NA	RPL23	ribosomal protein L23	9349	ENSG00000125691
16	CDC42	NA	CDC42	cell division cycle 42 (GTP binding protein, 25kDa)	998	ENSG00000070831
17	DNM1L	NA	DNM1L	dynamin 1-like	10059	ENSG00000087470
18	GSK3B	NA	GSK3B	glycogen synthase kinase 3 beta	2932	ENSG00000082701
19	LRP6	NA	LRP6	low density lipoprotein receptor-related protein 6	4040	ENSG00000070018
20	YWHAZ	NA	YWHAZ	tyrosine 3-monooxygenase/tryptophan 5-monooxygenase activation protein, zeta polypeptide	7534	ENSG00000164924
21	DVL1	NA	DVL1	dishevelled, dsh homolog 1 (Drosophila)	1855	ENSG00000107404
22	HSP90AA1	NA	HSP90AA1	heat shock protein 90kDa alpha (cytosolic), class A member 1	3320	ENSG00000080824
23	YWHAH	NA	YWHAH	tyrosine 3-monooxygenase/tryptophan 5-monooxygenase activation protein, eta polypeptide	7533	ENSG00000128245
24	YWHAB	NA	YWHAB	tyrosine 3-monooxygenase/tryptophan 5-monooxygenase activation protein, beta polypeptide	7529	ENSG00000166913
25	MAPT	NA	MAPT	microtubule-associated protein tau	4137	ENSG00000186868
26	TUBB	NA	TUBB	tubulin, beta class I	203068	ENSG00000196230
27	SNAPIN	NA	SNAPIN	SNAP-associated protein	23557	ENSG00000143553
28	CDC37	NA	CDC37	cell division cycle 37 homolog (S. cerevisiae)	11140	ENSG00000105401
Database:biological process Name:regulation of kinase activity ID:GO:0043549
C=632; O=18; E=2.64; R=6.83; rawP=4.98e-11; adjP=5.55e-08
Index	UserID	Value	Gene Symbol	Gene Name	EntrezGene	Ensembl
1	MAP2K7	NA	MAP2K7	mitogen-activated protein kinase kinase 7	5609	ENSG00000076984
2	AKT1	NA	AKT1	v-akt murine thymoma viral oncogene homolog 1	207	ENSG00000142208
3	RAC1	NA	RAC1	ras-related C3 botulinum toxin substrate 1 (rho family, small GTP binding protein Rac1)	5879	ENSG00000136238
4	DVL3	NA	DVL3	dishevelled, dsh homolog 3 (Drosophila)	1857	ENSG00000161202
5	UBC	NA	UBC	ubiquitin C	7316	ENSG00000150991
6	YWHAG	NA	YWHAG	tyrosine 3-monooxygenase/tryptophan 5-monooxygenase activation protein, gamma polypeptide	7532	ENSG00000170027
7	MAP2K3	NA	MAP2K3	mitogen-activated protein kinase kinase 3	5606	ENSG00000034152
8	SNCA	NA	SNCA	synuclein, alpha (non A4 component of amyloid precursor)	6622	ENSG00000145335
9	ARFGAP1	NA	ARFGAP1	ADP-ribosylation factor GTPase activating protein 1	55738	ENSG00000101199
10	CDC42	NA	CDC42	cell division cycle 42 (GTP binding protein, 25kDa)	998	ENSG00000070831
11	PRDX3	NA	PRDX3	peroxiredoxin 3	10935	ENSG00000165672
12	MAP2K6	NA	MAP2K6	mitogen-activated protein kinase kinase 6	5608	ENSG00000108984
13	LRP6	NA	LRP6	low density lipoprotein receptor-related protein 6	4040	ENSG00000070018
14	GSK3B	NA	GSK3B	glycogen synthase kinase 3 beta	2932	ENSG00000082701
15	DVL1	NA	DVL1	dishevelled, dsh homolog 1 (Drosophila)	1855	ENSG00000107404
16	YWHAB	NA	YWHAB	tyrosine 3-monooxygenase/tryptophan 5-monooxygenase activation protein, beta polypeptide	7529	ENSG00000166913
17	DVL2	NA	DVL2	dishevelled, dsh homolog 2 (Drosophila)	1856	ENSG00000004975
18	CDC37	NA	CDC37	cell division cycle 37 homolog (S. cerevisiae)	11140	ENSG00000105401
Database:biological process Name:regulation of transferase activity ID:GO:0051338
C=653; O=18; E=2.72; R=6.61; rawP=8.51e-11; adjP=9.48e-08
Index	UserID	Value	Gene Symbol	Gene Name	EntrezGene	Ensembl
1	MAP2K7	NA	MAP2K7	mitogen-activated protein kinase kinase 7	5609	ENSG00000076984
2	AKT1	NA	AKT1	v-akt murine thymoma viral oncogene homolog 1	207	ENSG00000142208
3	RAC1	NA	RAC1	ras-related C3 botulinum toxin substrate 1 (rho family, small GTP binding protein Rac1)	5879	ENSG00000136238
4	DVL3	NA	DVL3	dishevelled, dsh homolog 3 (Drosophila)	1857	ENSG00000161202
5	UBC	NA	UBC	ubiquitin C	7316	ENSG00000150991
6	YWHAG	NA	YWHAG	tyrosine 3-monooxygenase/tryptophan 5-monooxygenase activation protein, gamma polypeptide	7532	ENSG00000170027
7	MAP2K3	NA	MAP2K3	mitogen-activated protein kinase kinase 3	5606	ENSG00000034152
8	SNCA	NA	SNCA	synuclein, alpha (non A4 component of amyloid precursor)	6622	ENSG00000145335
9	ARFGAP1	NA	ARFGAP1	ADP-ribosylation factor GTPase activating protein 1	55738	ENSG00000101199
10	CDC42	NA	CDC42	cell division cycle 42 (GTP binding protein, 25kDa)	998	ENSG00000070831
11	PRDX3	NA	PRDX3	peroxiredoxin 3	10935	ENSG00000165672
12	MAP2K6	NA	MAP2K6	mitogen-activated protein kinase kinase 6	5608	ENSG00000108984
13	LRP6	NA	LRP6	low density lipoprotein receptor-related protein 6	4040	ENSG00000070018
14	GSK3B	NA	GSK3B	glycogen synthase kinase 3 beta	2932	ENSG00000082701
15	DVL1	NA	DVL1	dishevelled, dsh homolog 1 (Drosophila)	1855	ENSG00000107404
16	YWHAB	NA	YWHAB	tyrosine 3-monooxygenase/tryptophan 5-monooxygenase activation protein, beta polypeptide	7529	ENSG00000166913
17	DVL2	NA	DVL2	dishevelled, dsh homolog 2 (Drosophila)	1856	ENSG00000004975
18	CDC37	NA	CDC37	cell division cycle 37 homolog (S. cerevisiae)	11140	ENSG00000105401
Database:biological process Name:cellular component organization or biogenesis at cellular level ID:GO:0071841
C=3420; O=38; E=14.26; R=2.66; rawP=9.28e-11; adjP=1.03e-07
Index	UserID	Value	Gene Symbol	Gene Name	EntrezGene	Ensembl
1	MYL9	NA	MYL9	myosin, light chain 9, regulatory	10398	ENSG00000101335
2	ARHGEF7	NA	ARHGEF7	Rho guanine nucleotide exchange factor (GEF) 7	8874	ENSG00000102606
3	ACTR3	NA	ACTR3	ARP3 actin-related protein 3 homolog (yeast)	10096	ENSG00000115091
4	RAC1	NA	RAC1	ras-related C3 botulinum toxin substrate 1 (rho family, small GTP binding protein Rac1)	5879	ENSG00000136238
5	OPA1	NA	OPA1	optic atrophy 1 (autosomal dominant)	4976	ENSG00000198836
6	TUBB4A	NA	TUBB4A	tubulin, beta 4A class IVa	10382	ENSG00000104833
7	PAK6	NA	PAK6	p21 protein (Cdc42/Rac)-activated kinase 6	56924	ENSG00000137843
8	RPL23	NA	RPL23	ribosomal protein L23	9349	ENSG00000125691
9	CDC42	NA	CDC42	cell division cycle 42 (GTP binding protein, 25kDa)	998	ENSG00000070831
10	HSP90AA1	NA	HSP90AA1	heat shock protein 90kDa alpha (cytosolic), class A member 1	3320	ENSG00000080824
11	BAG5	NA	BAG5	BCL2-associated athanogene 5	9529	ENSG00000166170
12	DNM1	NA	DNM1	dynamin 1	1759	ENSG00000106976
13	MBP	NA	MBP	myelin basic protein	4155	ENSG00000197971
14	AKT1	NA	AKT1	v-akt murine thymoma viral oncogene homolog 1	207	ENSG00000142208
15	TUBA1A	NA	TUBA1A	tubulin, alpha 1a	7846	ENSG00000167552
16	HSP90AB1	NA	HSP90AB1	heat shock protein 90kDa alpha (cytosolic), class B member 1	3326	ENSG00000096384
17	PRKDC	NA	PRKDC	protein kinase, DNA-activated, catalytic polypeptide	5591	ENSG00000253729
18	TUBA1C	NA	TUBA1C	tubulin, alpha 1c	84790	ENSG00000167553
19	VIM	NA	VIM	vimentin	7431	ENSG00000026025
20	RAB5B	NA	RAB5B	RAB5B, member RAS oncogene family	5869	ENSG00000111540
21	MFN2	NA	MFN2	mitofusin 2	9927	ENSG00000116688
22	SNCA	NA	SNCA	synuclein, alpha (non A4 component of amyloid precursor)	6622	ENSG00000145335
23	MAP1B	NA	MAP1B	microtubule-associated protein 1B	4131	ENSG00000131711
24	STUB1	NA	STUB1	STIP1 homology and U-box containing protein 1, E3 ubiquitin protein ligase	10273	ENSG00000103266
25	ARFGAP1	NA	ARFGAP1	ADP-ribosylation factor GTPase activating protein 1	55738	ENSG00000101199
26	NEK1	NA	NEK1	NIMA (never in mitosis gene a)-related kinase 1	4750	ENSG00000137601
27	PRDX3	NA	PRDX3	peroxiredoxin 3	10935	ENSG00000165672
28	DNM1L	NA	DNM1L	dynamin 1-like	10059	ENSG00000087470
29	GSK3B	NA	GSK3B	glycogen synthase kinase 3 beta	2932	ENSG00000082701
30	ACTB	NA	ACTB	actin, beta	60	ENSG00000075624
31	YWHAZ	NA	YWHAZ	tyrosine 3-monooxygenase/tryptophan 5-monooxygenase activation protein, zeta polypeptide	7534	ENSG00000164924
32	DVL1	NA	DVL1	dishevelled, dsh homolog 1 (Drosophila)	1855	ENSG00000107404
33	TPM1	NA	TPM1	tropomyosin 1 (alpha)	7168	ENSG00000140416
34	YWHAH	NA	YWHAH	tyrosine 3-monooxygenase/tryptophan 5-monooxygenase activation protein, eta polypeptide	7533	ENSG00000128245
35	YWHAB	NA	YWHAB	tyrosine 3-monooxygenase/tryptophan 5-monooxygenase activation protein, beta polypeptide	7529	ENSG00000166913
36	MAPT	NA	MAPT	microtubule-associated protein tau	4137	ENSG00000186868
37	TUBB	NA	TUBB	tubulin, beta class I	203068	ENSG00000196230
38	SNAPIN	NA	SNAPIN	SNAP-associated protein	23557	ENSG00000143553
Database:biological process Name:cellular component organization or biogenesis ID:GO:0071840
C=4222; O=42; E=17.60; R=2.39; rawP=1.09e-10; adjP=1.21e-07
Index	UserID	Value	Gene Symbol	Gene Name	EntrezGene	Ensembl
1	MYL9	NA	MYL9	myosin, light chain 9, regulatory	10398	ENSG00000101335
2	ARHGEF7	NA	ARHGEF7	Rho guanine nucleotide exchange factor (GEF) 7	8874	ENSG00000102606
3	ACTR3	NA	ACTR3	ARP3 actin-related protein 3 homolog (yeast)	10096	ENSG00000115091
4	RAC1	NA	RAC1	ras-related C3 botulinum toxin substrate 1 (rho family, small GTP binding protein Rac1)	5879	ENSG00000136238
5	OPA1	NA	OPA1	optic atrophy 1 (autosomal dominant)	4976	ENSG00000198836
6	TUBB4A	NA	TUBB4A	tubulin, beta 4A class IVa	10382	ENSG00000104833
7	PAK6	NA	PAK6	p21 protein (Cdc42/Rac)-activated kinase 6	56924	ENSG00000137843
8	RPL23	NA	RPL23	ribosomal protein L23	9349	ENSG00000125691
9	CDC42	NA	CDC42	cell division cycle 42 (GTP binding protein, 25kDa)	998	ENSG00000070831
10	LRP6	NA	LRP6	low density lipoprotein receptor-related protein 6	4040	ENSG00000070018
11	HSP90AA1	NA	HSP90AA1	heat shock protein 90kDa alpha (cytosolic), class A member 1	3320	ENSG00000080824
12	BAG5	NA	BAG5	BCL2-associated athanogene 5	9529	ENSG00000166170
13	DNM1	NA	DNM1	dynamin 1	1759	ENSG00000106976
14	MBP	NA	MBP	myelin basic protein	4155	ENSG00000197971
15	AKT1	NA	AKT1	v-akt murine thymoma viral oncogene homolog 1	207	ENSG00000142208
16	TUBA1A	NA	TUBA1A	tubulin, alpha 1a	7846	ENSG00000167552
17	HSP90AB1	NA	HSP90AB1	heat shock protein 90kDa alpha (cytosolic), class B member 1	3326	ENSG00000096384
18	PRKDC	NA	PRKDC	protein kinase, DNA-activated, catalytic polypeptide	5591	ENSG00000253729
19	HSPA8	NA	HSPA8	heat shock 70kDa protein 8	3312	ENSG00000109971
20	TUBA1C	NA	TUBA1C	tubulin, alpha 1c	84790	ENSG00000167553
21	VIM	NA	VIM	vimentin	7431	ENSG00000026025
22	RAB5B	NA	RAB5B	RAB5B, member RAS oncogene family	5869	ENSG00000111540
23	UBC	NA	UBC	ubiquitin C	7316	ENSG00000150991
24	MFN2	NA	MFN2	mitofusin 2	9927	ENSG00000116688
25	SNCA	NA	SNCA	synuclein, alpha (non A4 component of amyloid precursor)	6622	ENSG00000145335
26	MAP1B	NA	MAP1B	microtubule-associated protein 1B	4131	ENSG00000131711
27	STUB1	NA	STUB1	STIP1 homology and U-box containing protein 1, E3 ubiquitin protein ligase	10273	ENSG00000103266
28	ARFGAP1	NA	ARFGAP1	ADP-ribosylation factor GTPase activating protein 1	55738	ENSG00000101199
29	NEK1	NA	NEK1	NIMA (never in mitosis gene a)-related kinase 1	4750	ENSG00000137601
30	PRDX3	NA	PRDX3	peroxiredoxin 3	10935	ENSG00000165672
31	DNM1L	NA	DNM1L	dynamin 1-like	10059	ENSG00000087470
32	EIF4EBP1	NA	EIF4EBP1	eukaryotic translation initiation factor 4E binding protein 1	1978	ENSG00000187840
33	GSK3B	NA	GSK3B	glycogen synthase kinase 3 beta	2932	ENSG00000082701
34	YWHAZ	NA	YWHAZ	tyrosine 3-monooxygenase/tryptophan 5-monooxygenase activation protein, zeta polypeptide	7534	ENSG00000164924
35	ACTB	NA	ACTB	actin, beta	60	ENSG00000075624
36	DVL1	NA	DVL1	dishevelled, dsh homolog 1 (Drosophila)	1855	ENSG00000107404
37	TPM1	NA	TPM1	tropomyosin 1 (alpha)	7168	ENSG00000140416
38	YWHAH	NA	YWHAH	tyrosine 3-monooxygenase/tryptophan 5-monooxygenase activation protein, eta polypeptide	7533	ENSG00000128245
39	YWHAB	NA	YWHAB	tyrosine 3-monooxygenase/tryptophan 5-monooxygenase activation protein, beta polypeptide	7529	ENSG00000166913
40	MAPT	NA	MAPT	microtubule-associated protein tau	4137	ENSG00000186868
41	TUBB	NA	TUBB	tubulin, beta class I	203068	ENSG00000196230
42	SNAPIN	NA	SNAPIN	SNAP-associated protein	23557	ENSG00000143553
Database:biological process Name:cytoskeleton-dependent intracellular transport ID:GO:0030705
C=66; O=8; E=0.28; R=29.07; rawP=2.70e-10; adjP=3.01e-07
Index	UserID	Value	Gene Symbol	Gene Name	EntrezGene	Ensembl
1	TUBA1A	NA	TUBA1A	tubulin, alpha 1a	7846	ENSG00000167552
2	CDC42	NA	CDC42	cell division cycle 42 (GTP binding protein, 25kDa)	998	ENSG00000070831
3	TUBA1C	NA	TUBA1C	tubulin, alpha 1c	84790	ENSG00000167553
4	OPA1	NA	OPA1	optic atrophy 1 (autosomal dominant)	4976	ENSG00000198836
5	TUBB	NA	TUBB	tubulin, beta class I	203068	ENSG00000196230
6	MAPT	NA	MAPT	microtubule-associated protein tau	4137	ENSG00000186868
7	MAP1B	NA	MAP1B	microtubule-associated protein 1B	4131	ENSG00000131711
8	SNAPIN	NA	SNAPIN	SNAP-associated protein	23557	ENSG00000143553
Database:cellular component Name:cytosol ID:GO:0005829
C=2372; O=40; E=8.62; R=4.64; rawP=5.93e-20; adjP=8.60e-18
Index	UserID	Value	Gene Symbol	Gene Name	EntrezGene	Ensembl
1	MYL9	NA	MYL9	myosin, light chain 9, regulatory	10398	ENSG00000101335
2	EIF2C1	NA	EIF2C1	eukaryotic translation initiation factor 2C, 1	26523	ENSG00000092847
3	ARHGEF7	NA	ARHGEF7	Rho guanine nucleotide exchange factor (GEF) 7	8874	ENSG00000102606
4	EIF2C2	NA	EIF2C2	eukaryotic translation initiation factor 2C, 2	27161	ENSG00000123908
5	RAC1	NA	RAC1	ras-related C3 botulinum toxin substrate 1 (rho family, small GTP binding protein Rac1)	5879	ENSG00000136238
6	YWHAE	NA	YWHAE	tyrosine 3-monooxygenase/tryptophan 5-monooxygenase activation protein, epsilon polypeptide	7531	ENSG00000108953
7	MAP2K3	NA	MAP2K3	mitogen-activated protein kinase kinase 3	5606	ENSG00000034152
8	TUBB4A	NA	TUBB4A	tubulin, beta 4A class IVa	10382	ENSG00000104833
9	RPL23	NA	RPL23	ribosomal protein L23	9349	ENSG00000125691
10	CDC42	NA	CDC42	cell division cycle 42 (GTP binding protein, 25kDa)	998	ENSG00000070831
11	HSP90AA1	NA	HSP90AA1	heat shock protein 90kDa alpha (cytosolic), class A member 1	3320	ENSG00000080824
12	DVL2	NA	DVL2	dishevelled, dsh homolog 2 (Drosophila)	1856	ENSG00000004975
13	CDC37	NA	CDC37	cell division cycle 37 homolog (S. cerevisiae)	11140	ENSG00000105401
14	AKT1	NA	AKT1	v-akt murine thymoma viral oncogene homolog 1	207	ENSG00000142208
15	TUBA1A	NA	TUBA1A	tubulin, alpha 1a	7846	ENSG00000167552
16	MAP2K7	NA	MAP2K7	mitogen-activated protein kinase kinase 7	5609	ENSG00000076984
17	HSP90AB1	NA	HSP90AB1	heat shock protein 90kDa alpha (cytosolic), class B member 1	3326	ENSG00000096384
18	HSPA8	NA	HSPA8	heat shock 70kDa protein 8	3312	ENSG00000109971
19	VIM	NA	VIM	vimentin	7431	ENSG00000026025
20	YWHAG	NA	YWHAG	tyrosine 3-monooxygenase/tryptophan 5-monooxygenase activation protein, gamma polypeptide	7532	ENSG00000170027
21	UBC	NA	UBC	ubiquitin C	7316	ENSG00000150991
22	MFN2	NA	MFN2	mitofusin 2	9927	ENSG00000116688
23	SNCA	NA	SNCA	synuclein, alpha (non A4 component of amyloid precursor)	6622	ENSG00000145335
24	MAP1B	NA	MAP1B	microtubule-associated protein 1B	4131	ENSG00000131711
25	STUB1	NA	STUB1	STIP1 homology and U-box containing protein 1, E3 ubiquitin protein ligase	10273	ENSG00000103266
26	ARFGAP1	NA	ARFGAP1	ADP-ribosylation factor GTPase activating protein 1	55738	ENSG00000101199
27	PRDX3	NA	PRDX3	peroxiredoxin 3	10935	ENSG00000165672
28	DNM1L	NA	DNM1L	dynamin 1-like	10059	ENSG00000087470
29	MAP2K6	NA	MAP2K6	mitogen-activated protein kinase kinase 6	5608	ENSG00000108984
30	EIF4EBP1	NA	EIF4EBP1	eukaryotic translation initiation factor 4E binding protein 1	1978	ENSG00000187840
31	GSK3B	NA	GSK3B	glycogen synthase kinase 3 beta	2932	ENSG00000082701
32	ACTB	NA	ACTB	actin, beta	60	ENSG00000075624
33	YWHAZ	NA	YWHAZ	tyrosine 3-monooxygenase/tryptophan 5-monooxygenase activation protein, zeta polypeptide	7534	ENSG00000164924
34	DVL1	NA	DVL1	dishevelled, dsh homolog 1 (Drosophila)	1855	ENSG00000107404
35	MATK	NA	MATK	megakaryocyte-associated tyrosine kinase	4145	ENSG00000007264
36	TPM1	NA	TPM1	tropomyosin 1 (alpha)	7168	ENSG00000140416
37	YWHAB	NA	YWHAB	tyrosine 3-monooxygenase/tryptophan 5-monooxygenase activation protein, beta polypeptide	7529	ENSG00000166913
38	MAPT	NA	MAPT	microtubule-associated protein tau	4137	ENSG00000186868
39	TUBB	NA	TUBB	tubulin, beta class I	203068	ENSG00000196230
40	SNAPIN	NA	SNAPIN	SNAP-associated protein	23557	ENSG00000143553
Database:cellular component Name:cytoplasmic part ID:GO:0044444
C=6772; O=56; E=24.62; R=2.27; rawP=9.74e-17; adjP=1.41e-14
Index	UserID	Value	Gene Symbol	Gene Name	EntrezGene	Ensembl
1	MYL9	NA	MYL9	myosin, light chain 9, regulatory	10398	ENSG00000101335
2	MYO1D	NA	MYO1D	myosin ID	4642	ENSG00000176658
3	EIF2C1	NA	EIF2C1	eukaryotic translation initiation factor 2C, 1	26523	ENSG00000092847
4	ARHGEF7	NA	ARHGEF7	Rho guanine nucleotide exchange factor (GEF) 7	8874	ENSG00000102606
5	EIF2C2	NA	EIF2C2	eukaryotic translation initiation factor 2C, 2	27161	ENSG00000123908
6	ACTR3	NA	ACTR3	ARP3 actin-related protein 3 homolog (yeast)	10096	ENSG00000115091
7	RAC1	NA	RAC1	ras-related C3 botulinum toxin substrate 1 (rho family, small GTP binding protein Rac1)	5879	ENSG00000136238
8	OPA1	NA	OPA1	optic atrophy 1 (autosomal dominant)	4976	ENSG00000198836
9	YWHAE	NA	YWHAE	tyrosine 3-monooxygenase/tryptophan 5-monooxygenase activation protein, epsilon polypeptide	7531	ENSG00000108953
10	MAP2K3	NA	MAP2K3	mitogen-activated protein kinase kinase 3	5606	ENSG00000034152
11	TUBB4A	NA	TUBB4A	tubulin, beta 4A class IVa	10382	ENSG00000104833
12	RPL23	NA	RPL23	ribosomal protein L23	9349	ENSG00000125691
13	CDC42	NA	CDC42	cell division cycle 42 (GTP binding protein, 25kDa)	998	ENSG00000070831
14	LRP6	NA	LRP6	low density lipoprotein receptor-related protein 6	4040	ENSG00000070018
15	HSP90AA1	NA	HSP90AA1	heat shock protein 90kDa alpha (cytosolic), class A member 1	3320	ENSG00000080824
16	DVL2	NA	DVL2	dishevelled, dsh homolog 2 (Drosophila)	1856	ENSG00000004975
17	CDC37	NA	CDC37	cell division cycle 37 homolog (S. cerevisiae)	11140	ENSG00000105401
18	BAG5	NA	BAG5	BCL2-associated athanogene 5	9529	ENSG00000166170
19	LAMP2	NA	LAMP2	lysosomal-associated membrane protein 2	3920	ENSG00000005893
20	CHGB	NA	CHGB	chromogranin B (secretogranin 1)	1114	ENSG00000089199
21	DNM1	NA	DNM1	dynamin 1	1759	ENSG00000106976
22	AKT1	NA	AKT1	v-akt murine thymoma viral oncogene homolog 1	207	ENSG00000142208
23	TUBA1A	NA	TUBA1A	tubulin, alpha 1a	7846	ENSG00000167552
24	MAP2K7	NA	MAP2K7	mitogen-activated protein kinase kinase 7	5609	ENSG00000076984
25	HSP90AB1	NA	HSP90AB1	heat shock protein 90kDa alpha (cytosolic), class B member 1	3326	ENSG00000096384
26	HSPA8	NA	HSPA8	heat shock 70kDa protein 8	3312	ENSG00000109971
27	ECHS1	NA	ECHS1	enoyl CoA hydratase, short chain, 1, mitochondrial	1892	ENSG00000127884
28	DVL3	NA	DVL3	dishevelled, dsh homolog 3 (Drosophila)	1857	ENSG00000161202
29	TUBA1C	NA	TUBA1C	tubulin, alpha 1c	84790	ENSG00000167553
30	VIM	NA	VIM	vimentin	7431	ENSG00000026025
31	RAB5B	NA	RAB5B	RAB5B, member RAS oncogene family	5869	ENSG00000111540
32	UBC	NA	UBC	ubiquitin C	7316	ENSG00000150991
33	YWHAG	NA	YWHAG	tyrosine 3-monooxygenase/tryptophan 5-monooxygenase activation protein, gamma polypeptide	7532	ENSG00000170027
34	MAP1B	NA	MAP1B	microtubule-associated protein 1B	4131	ENSG00000131711
35	SNCA	NA	SNCA	synuclein, alpha (non A4 component of amyloid precursor)	6622	ENSG00000145335
36	MFN2	NA	MFN2	mitofusin 2	9927	ENSG00000116688
37	STUB1	NA	STUB1	STIP1 homology and U-box containing protein 1, E3 ubiquitin protein ligase	10273	ENSG00000103266
38	ARFGAP1	NA	ARFGAP1	ADP-ribosylation factor GTPase activating protein 1	55738	ENSG00000101199
39	NEK1	NA	NEK1	NIMA (never in mitosis gene a)-related kinase 1	4750	ENSG00000137601
40	DNM1L	NA	DNM1L	dynamin 1-like	10059	ENSG00000087470
41	PRDX3	NA	PRDX3	peroxiredoxin 3	10935	ENSG00000165672
42	EIF4EBP1	NA	EIF4EBP1	eukaryotic translation initiation factor 4E binding protein 1	1978	ENSG00000187840
43	MAP2K6	NA	MAP2K6	mitogen-activated protein kinase kinase 6	5608	ENSG00000108984
44	GSK3B	NA	GSK3B	glycogen synthase kinase 3 beta	2932	ENSG00000082701
45	YWHAZ	NA	YWHAZ	tyrosine 3-monooxygenase/tryptophan 5-monooxygenase activation protein, zeta polypeptide	7534	ENSG00000164924
46	ACTB	NA	ACTB	actin, beta	60	ENSG00000075624
47	LRRK1	NA	LRRK1	leucine-rich repeat kinase 1	79705	ENSG00000154237
48	GAK	NA	GAK	cyclin G associated kinase	2580	ENSG00000178950
49	DVL1	NA	DVL1	dishevelled, dsh homolog 1 (Drosophila)	1855	ENSG00000107404
50	MATK	NA	MATK	megakaryocyte-associated tyrosine kinase	4145	ENSG00000007264
51	TPM1	NA	TPM1	tropomyosin 1 (alpha)	7168	ENSG00000140416
52	MSN	NA	MSN	moesin	4478	ENSG00000147065
53	YWHAB	NA	YWHAB	tyrosine 3-monooxygenase/tryptophan 5-monooxygenase activation protein, beta polypeptide	7529	ENSG00000166913
54	MAPT	NA	MAPT	microtubule-associated protein tau	4137	ENSG00000186868
55	TUBB	NA	TUBB	tubulin, beta class I	203068	ENSG00000196230
56	SNAPIN	NA	SNAPIN	SNAP-associated protein	23557	ENSG00000143553
Database:cellular component Name:cytoplasm ID:GO:0005737
C=9130; O=59; E=33.19; R=1.78; rawP=3.65e-13; adjP=5.29e-11
Index	UserID	Value	Gene Symbol	Gene Name	EntrezGene	Ensembl
1	MYL9	NA	MYL9	myosin, light chain 9, regulatory	10398	ENSG00000101335
2	MYO1D	NA	MYO1D	myosin ID	4642	ENSG00000176658
3	EIF2C1	NA	EIF2C1	eukaryotic translation initiation factor 2C, 1	26523	ENSG00000092847
4	ARHGEF7	NA	ARHGEF7	Rho guanine nucleotide exchange factor (GEF) 7	8874	ENSG00000102606
5	EIF2C2	NA	EIF2C2	eukaryotic translation initiation factor 2C, 2	27161	ENSG00000123908
6	ACTR3	NA	ACTR3	ARP3 actin-related protein 3 homolog (yeast)	10096	ENSG00000115091
7	RAC1	NA	RAC1	ras-related C3 botulinum toxin substrate 1 (rho family, small GTP binding protein Rac1)	5879	ENSG00000136238
8	OPA1	NA	OPA1	optic atrophy 1 (autosomal dominant)	4976	ENSG00000198836
9	YWHAE	NA	YWHAE	tyrosine 3-monooxygenase/tryptophan 5-monooxygenase activation protein, epsilon polypeptide	7531	ENSG00000108953
10	MAP2K3	NA	MAP2K3	mitogen-activated protein kinase kinase 3	5606	ENSG00000034152
11	TUBB4A	NA	TUBB4A	tubulin, beta 4A class IVa	10382	ENSG00000104833
12	PAK6	NA	PAK6	p21 protein (Cdc42/Rac)-activated kinase 6	56924	ENSG00000137843
13	RPL23	NA	RPL23	ribosomal protein L23	9349	ENSG00000125691
14	CDC42	NA	CDC42	cell division cycle 42 (GTP binding protein, 25kDa)	998	ENSG00000070831
15	LRP6	NA	LRP6	low density lipoprotein receptor-related protein 6	4040	ENSG00000070018
16	HSP90AA1	NA	HSP90AA1	heat shock protein 90kDa alpha (cytosolic), class A member 1	3320	ENSG00000080824
17	DVL2	NA	DVL2	dishevelled, dsh homolog 2 (Drosophila)	1856	ENSG00000004975
18	CDC37	NA	CDC37	cell division cycle 37 homolog (S. cerevisiae)	11140	ENSG00000105401
19	BAG5	NA	BAG5	BCL2-associated athanogene 5	9529	ENSG00000166170
20	LAMP2	NA	LAMP2	lysosomal-associated membrane protein 2	3920	ENSG00000005893
21	CHGB	NA	CHGB	chromogranin B (secretogranin 1)	1114	ENSG00000089199
22	DNM1	NA	DNM1	dynamin 1	1759	ENSG00000106976
23	AKT1	NA	AKT1	v-akt murine thymoma viral oncogene homolog 1	207	ENSG00000142208
24	TUBA1A	NA	TUBA1A	tubulin, alpha 1a	7846	ENSG00000167552
25	MAP2K7	NA	MAP2K7	mitogen-activated protein kinase kinase 7	5609	ENSG00000076984
26	HSP90AB1	NA	HSP90AB1	heat shock protein 90kDa alpha (cytosolic), class B member 1	3326	ENSG00000096384
27	HSPA8	NA	HSPA8	heat shock 70kDa protein 8	3312	ENSG00000109971
28	ECHS1	NA	ECHS1	enoyl CoA hydratase, short chain, 1, mitochondrial	1892	ENSG00000127884
29	YWHAQ	NA	YWHAQ	tyrosine 3-monooxygenase/tryptophan 5-monooxygenase activation protein, theta polypeptide	10971	ENSG00000134308
30	DVL3	NA	DVL3	dishevelled, dsh homolog 3 (Drosophila)	1857	ENSG00000161202
31	TUBA1C	NA	TUBA1C	tubulin, alpha 1c	84790	ENSG00000167553
32	VIM	NA	VIM	vimentin	7431	ENSG00000026025
33	RAB5B	NA	RAB5B	RAB5B, member RAS oncogene family	5869	ENSG00000111540
34	UBC	NA	UBC	ubiquitin C	7316	ENSG00000150991
35	YWHAG	NA	YWHAG	tyrosine 3-monooxygenase/tryptophan 5-monooxygenase activation protein, gamma polypeptide	7532	ENSG00000170027
36	MAP1B	NA	MAP1B	microtubule-associated protein 1B	4131	ENSG00000131711
37	SNCA	NA	SNCA	synuclein, alpha (non A4 component of amyloid precursor)	6622	ENSG00000145335
38	MFN2	NA	MFN2	mitofusin 2	9927	ENSG00000116688
39	STUB1	NA	STUB1	STIP1 homology and U-box containing protein 1, E3 ubiquitin protein ligase	10273	ENSG00000103266
40	ARFGAP1	NA	ARFGAP1	ADP-ribosylation factor GTPase activating protein 1	55738	ENSG00000101199
41	NEK1	NA	NEK1	NIMA (never in mitosis gene a)-related kinase 1	4750	ENSG00000137601
42	DNM1L	NA	DNM1L	dynamin 1-like	10059	ENSG00000087470
43	PRDX3	NA	PRDX3	peroxiredoxin 3	10935	ENSG00000165672
44	EIF4EBP1	NA	EIF4EBP1	eukaryotic translation initiation factor 4E binding protein 1	1978	ENSG00000187840
45	MAP2K6	NA	MAP2K6	mitogen-activated protein kinase kinase 6	5608	ENSG00000108984
46	GSK3B	NA	GSK3B	glycogen synthase kinase 3 beta	2932	ENSG00000082701
47	YWHAZ	NA	YWHAZ	tyrosine 3-monooxygenase/tryptophan 5-monooxygenase activation protein, zeta polypeptide	7534	ENSG00000164924
48	ACTB	NA	ACTB	actin, beta	60	ENSG00000075624
49	LRRK1	NA	LRRK1	leucine-rich repeat kinase 1	79705	ENSG00000154237
50	GAK	NA	GAK	cyclin G associated kinase	2580	ENSG00000178950
51	DVL1	NA	DVL1	dishevelled, dsh homolog 1 (Drosophila)	1855	ENSG00000107404
52	MATK	NA	MATK	megakaryocyte-associated tyrosine kinase	4145	ENSG00000007264
53	TPM1	NA	TPM1	tropomyosin 1 (alpha)	7168	ENSG00000140416
54	MSN	NA	MSN	moesin	4478	ENSG00000147065
55	YWHAH	NA	YWHAH	tyrosine 3-monooxygenase/tryptophan 5-monooxygenase activation protein, eta polypeptide	7533	ENSG00000128245
56	YWHAB	NA	YWHAB	tyrosine 3-monooxygenase/tryptophan 5-monooxygenase activation protein, beta polypeptide	7529	ENSG00000166913
57	MAPT	NA	MAPT	microtubule-associated protein tau	4137	ENSG00000186868
58	TUBB	NA	TUBB	tubulin, beta class I	203068	ENSG00000196230
59	SNAPIN	NA	SNAPIN	SNAP-associated protein	23557	ENSG00000143553
Database:cellular component Name:cell projection ID:GO:0042995
C=1230; O=23; E=4.47; R=5.14; rawP=1.73e-11; adjP=2.51e-09
Index	UserID	Value	Gene Symbol	Gene Name	EntrezGene	Ensembl
1	MYO1D	NA	MYO1D	myosin ID	4642	ENSG00000176658
2	MBP	NA	MBP	myelin basic protein	4155	ENSG00000197971
3	AKT1	NA	AKT1	v-akt murine thymoma viral oncogene homolog 1	207	ENSG00000142208
4	HSP90AB1	NA	HSP90AB1	heat shock protein 90kDa alpha (cytosolic), class B member 1	3326	ENSG00000096384
5	ARHGEF7	NA	ARHGEF7	Rho guanine nucleotide exchange factor (GEF) 7	8874	ENSG00000102606
6	HSPA8	NA	HSPA8	heat shock 70kDa protein 8	3312	ENSG00000109971
7	ACTR3	NA	ACTR3	ARP3 actin-related protein 3 homolog (yeast)	10096	ENSG00000115091
8	RAC1	NA	RAC1	ras-related C3 botulinum toxin substrate 1 (rho family, small GTP binding protein Rac1)	5879	ENSG00000136238
9	VIM	NA	VIM	vimentin	7431	ENSG00000026025
10	OPA1	NA	OPA1	optic atrophy 1 (autosomal dominant)	4976	ENSG00000198836
11	YWHAE	NA	YWHAE	tyrosine 3-monooxygenase/tryptophan 5-monooxygenase activation protein, epsilon polypeptide	7531	ENSG00000108953
12	MAP1B	NA	MAP1B	microtubule-associated protein 1B	4131	ENSG00000131711
13	SNCA	NA	SNCA	synuclein, alpha (non A4 component of amyloid precursor)	6622	ENSG00000145335
14	TUBB4A	NA	TUBB4A	tubulin, beta 4A class IVa	10382	ENSG00000104833
15	CDC42	NA	CDC42	cell division cycle 42 (GTP binding protein, 25kDa)	998	ENSG00000070831
16	GSK3B	NA	GSK3B	glycogen synthase kinase 3 beta	2932	ENSG00000082701
17	YWHAZ	NA	YWHAZ	tyrosine 3-monooxygenase/tryptophan 5-monooxygenase activation protein, zeta polypeptide	7534	ENSG00000164924
18	ACTB	NA	ACTB	actin, beta	60	ENSG00000075624
19	DVL1	NA	DVL1	dishevelled, dsh homolog 1 (Drosophila)	1855	ENSG00000107404
20	TPM1	NA	TPM1	tropomyosin 1 (alpha)	7168	ENSG00000140416
21	MSN	NA	MSN	moesin	4478	ENSG00000147065
22	MAPT	NA	MAPT	microtubule-associated protein tau	4137	ENSG00000186868
23	SNAPIN	NA	SNAPIN	SNAP-associated protein	23557	ENSG00000143553
Database:cellular component Name:neuron projection ID:GO:0043005
C=651; O=17; E=2.37; R=7.18; rawP=9.40e-11; adjP=1.36e-08
Index	UserID	Value	Gene Symbol	Gene Name	EntrezGene	Ensembl
1	MYO1D	NA	MYO1D	myosin ID	4642	ENSG00000176658
2	MBP	NA	MBP	myelin basic protein	4155	ENSG00000197971
3	ARHGEF7	NA	ARHGEF7	Rho guanine nucleotide exchange factor (GEF) 7	8874	ENSG00000102606
4	HSPA8	NA	HSPA8	heat shock 70kDa protein 8	3312	ENSG00000109971
5	VIM	NA	VIM	vimentin	7431	ENSG00000026025
6	OPA1	NA	OPA1	optic atrophy 1 (autosomal dominant)	4976	ENSG00000198836
7	YWHAE	NA	YWHAE	tyrosine 3-monooxygenase/tryptophan 5-monooxygenase activation protein, epsilon polypeptide	7531	ENSG00000108953
8	MAP1B	NA	MAP1B	microtubule-associated protein 1B	4131	ENSG00000131711
9	SNCA	NA	SNCA	synuclein, alpha (non A4 component of amyloid precursor)	6622	ENSG00000145335
10	TUBB4A	NA	TUBB4A	tubulin, beta 4A class IVa	10382	ENSG00000104833
11	CDC42	NA	CDC42	cell division cycle 42 (GTP binding protein, 25kDa)	998	ENSG00000070831
12	GSK3B	NA	GSK3B	glycogen synthase kinase 3 beta	2932	ENSG00000082701
13	ACTB	NA	ACTB	actin, beta	60	ENSG00000075624
14	YWHAZ	NA	YWHAZ	tyrosine 3-monooxygenase/tryptophan 5-monooxygenase activation protein, zeta polypeptide	7534	ENSG00000164924
15	DVL1	NA	DVL1	dishevelled, dsh homolog 1 (Drosophila)	1855	ENSG00000107404
16	MAPT	NA	MAPT	microtubule-associated protein tau	4137	ENSG00000186868
17	SNAPIN	NA	SNAPIN	SNAP-associated protein	23557	ENSG00000143553
Database:cellular component Name:cytoplasmic vesicle ID:GO:0031410
C=928; O=19; E=3.37; R=5.63; rawP=3.67e-10; adjP=5.32e-08
Index	UserID	Value	Gene Symbol	Gene Name	EntrezGene	Ensembl
1	CHGB	NA	CHGB	chromogranin B (secretogranin 1)	1114	ENSG00000089199
2	LAMP2	NA	LAMP2	lysosomal-associated membrane protein 2	3920	ENSG00000005893
3	HSP90AB1	NA	HSP90AB1	heat shock protein 90kDa alpha (cytosolic), class B member 1	3326	ENSG00000096384
4	HSPA8	NA	HSPA8	heat shock 70kDa protein 8	3312	ENSG00000109971
5	RAC1	NA	RAC1	ras-related C3 botulinum toxin substrate 1 (rho family, small GTP binding protein Rac1)	5879	ENSG00000136238
6	YWHAE	NA	YWHAE	tyrosine 3-monooxygenase/tryptophan 5-monooxygenase activation protein, epsilon polypeptide	7531	ENSG00000108953
7	RAB5B	NA	RAB5B	RAB5B, member RAS oncogene family	5869	ENSG00000111540
8	UBC	NA	UBC	ubiquitin C	7316	ENSG00000150991
9	SNCA	NA	SNCA	synuclein, alpha (non A4 component of amyloid precursor)	6622	ENSG00000145335
10	ARFGAP1	NA	ARFGAP1	ADP-ribosylation factor GTPase activating protein 1	55738	ENSG00000101199
11	CDC42	NA	CDC42	cell division cycle 42 (GTP binding protein, 25kDa)	998	ENSG00000070831
12	LRP6	NA	LRP6	low density lipoprotein receptor-related protein 6	4040	ENSG00000070018
13	YWHAZ	NA	YWHAZ	tyrosine 3-monooxygenase/tryptophan 5-monooxygenase activation protein, zeta polypeptide	7534	ENSG00000164924
14	HSP90AA1	NA	HSP90AA1	heat shock protein 90kDa alpha (cytosolic), class A member 1	3320	ENSG00000080824
15	DVL1	NA	DVL1	dishevelled, dsh homolog 1 (Drosophila)	1855	ENSG00000107404
16	MSN	NA	MSN	moesin	4478	ENSG00000147065
17	YWHAB	NA	YWHAB	tyrosine 3-monooxygenase/tryptophan 5-monooxygenase activation protein, beta polypeptide	7529	ENSG00000166913
18	DVL2	NA	DVL2	dishevelled, dsh homolog 2 (Drosophila)	1856	ENSG00000004975
19	SNAPIN	NA	SNAPIN	SNAP-associated protein	23557	ENSG00000143553
Database:cellular component Name:vesicle ID:GO:0031982
C=970; O=19; E=3.53; R=5.39; rawP=7.72e-10; adjP=1.12e-07
Index	UserID	Value	Gene Symbol	Gene Name	EntrezGene	Ensembl
1	CHGB	NA	CHGB	chromogranin B (secretogranin 1)	1114	ENSG00000089199
2	LAMP2	NA	LAMP2	lysosomal-associated membrane protein 2	3920	ENSG00000005893
3	HSP90AB1	NA	HSP90AB1	heat shock protein 90kDa alpha (cytosolic), class B member 1	3326	ENSG00000096384
4	HSPA8	NA	HSPA8	heat shock 70kDa protein 8	3312	ENSG00000109971
5	RAC1	NA	RAC1	ras-related C3 botulinum toxin substrate 1 (rho family, small GTP binding protein Rac1)	5879	ENSG00000136238
6	YWHAE	NA	YWHAE	tyrosine 3-monooxygenase/tryptophan 5-monooxygenase activation protein, epsilon polypeptide	7531	ENSG00000108953
7	RAB5B	NA	RAB5B	RAB5B, member RAS oncogene family	5869	ENSG00000111540
8	UBC	NA	UBC	ubiquitin C	7316	ENSG00000150991
9	SNCA	NA	SNCA	synuclein, alpha (non A4 component of amyloid precursor)	6622	ENSG00000145335
10	ARFGAP1	NA	ARFGAP1	ADP-ribosylation factor GTPase activating protein 1	55738	ENSG00000101199
11	CDC42	NA	CDC42	cell division cycle 42 (GTP binding protein, 25kDa)	998	ENSG00000070831
12	LRP6	NA	LRP6	low density lipoprotein receptor-related protein 6	4040	ENSG00000070018
13	YWHAZ	NA	YWHAZ	tyrosine 3-monooxygenase/tryptophan 5-monooxygenase activation protein, zeta polypeptide	7534	ENSG00000164924
14	HSP90AA1	NA	HSP90AA1	heat shock protein 90kDa alpha (cytosolic), class A member 1	3320	ENSG00000080824
15	DVL1	NA	DVL1	dishevelled, dsh homolog 1 (Drosophila)	1855	ENSG00000107404
16	MSN	NA	MSN	moesin	4478	ENSG00000147065
17	YWHAB	NA	YWHAB	tyrosine 3-monooxygenase/tryptophan 5-monooxygenase activation protein, beta polypeptide	7529	ENSG00000166913
18	DVL2	NA	DVL2	dishevelled, dsh homolog 2 (Drosophila)	1856	ENSG00000004975
19	SNAPIN	NA	SNAPIN	SNAP-associated protein	23557	ENSG00000143553
Database:cellular component Name:cytoplasmic membrane-bounded vesicle ID:GO:0016023
C=862; O=18; E=3.13; R=5.74; rawP=8.77e-10; adjP=1.27e-07
Index	UserID	Value	Gene Symbol	Gene Name	EntrezGene	Ensembl
1	CHGB	NA	CHGB	chromogranin B (secretogranin 1)	1114	ENSG00000089199
2	LAMP2	NA	LAMP2	lysosomal-associated membrane protein 2	3920	ENSG00000005893
3	HSP90AB1	NA	HSP90AB1	heat shock protein 90kDa alpha (cytosolic), class B member 1	3326	ENSG00000096384
4	HSPA8	NA	HSPA8	heat shock 70kDa protein 8	3312	ENSG00000109971
5	RAC1	NA	RAC1	ras-related C3 botulinum toxin substrate 1 (rho family, small GTP binding protein Rac1)	5879	ENSG00000136238
6	YWHAE	NA	YWHAE	tyrosine 3-monooxygenase/tryptophan 5-monooxygenase activation protein, epsilon polypeptide	7531	ENSG00000108953
7	RAB5B	NA	RAB5B	RAB5B, member RAS oncogene family	5869	ENSG00000111540
8	UBC	NA	UBC	ubiquitin C	7316	ENSG00000150991
9	SNCA	NA	SNCA	synuclein, alpha (non A4 component of amyloid precursor)	6622	ENSG00000145335
10	ARFGAP1	NA	ARFGAP1	ADP-ribosylation factor GTPase activating protein 1	55738	ENSG00000101199
11	CDC42	NA	CDC42	cell division cycle 42 (GTP binding protein, 25kDa)	998	ENSG00000070831
12	YWHAZ	NA	YWHAZ	tyrosine 3-monooxygenase/tryptophan 5-monooxygenase activation protein, zeta polypeptide	7534	ENSG00000164924
13	HSP90AA1	NA	HSP90AA1	heat shock protein 90kDa alpha (cytosolic), class A member 1	3320	ENSG00000080824
14	DVL1	NA	DVL1	dishevelled, dsh homolog 1 (Drosophila)	1855	ENSG00000107404
15	MSN	NA	MSN	moesin	4478	ENSG00000147065
16	YWHAB	NA	YWHAB	tyrosine 3-monooxygenase/tryptophan 5-monooxygenase activation protein, beta polypeptide	7529	ENSG00000166913
17	DVL2	NA	DVL2	dishevelled, dsh homolog 2 (Drosophila)	1856	ENSG00000004975
18	SNAPIN	NA	SNAPIN	SNAP-associated protein	23557	ENSG00000143553
Database:cellular component Name:cytoskeleton ID:GO:0005856
C=1790; O=25; E=6.51; R=3.84; rawP=8.84e-10; adjP=1.28e-07
Index	UserID	Value	Gene Symbol	Gene Name	EntrezGene	Ensembl
1	MYL9	NA	MYL9	myosin, light chain 9, regulatory	10398	ENSG00000101335
2	DNM1	NA	DNM1	dynamin 1	1759	ENSG00000106976
3	MYO1D	NA	MYO1D	myosin ID	4642	ENSG00000176658
4	TUBA1A	NA	TUBA1A	tubulin, alpha 1a	7846	ENSG00000167552
5	AKT1	NA	AKT1	v-akt murine thymoma viral oncogene homolog 1	207	ENSG00000142208
6	ACTR3	NA	ACTR3	ARP3 actin-related protein 3 homolog (yeast)	10096	ENSG00000115091
7	VIM	NA	VIM	vimentin	7431	ENSG00000026025
8	TUBA1C	NA	TUBA1C	tubulin, alpha 1c	84790	ENSG00000167553
9	YWHAE	NA	YWHAE	tyrosine 3-monooxygenase/tryptophan 5-monooxygenase activation protein, epsilon polypeptide	7531	ENSG00000108953
10	MAP1B	NA	MAP1B	microtubule-associated protein 1B	4131	ENSG00000131711
11	SNCA	NA	SNCA	synuclein, alpha (non A4 component of amyloid precursor)	6622	ENSG00000145335
12	MFN2	NA	MFN2	mitofusin 2	9927	ENSG00000116688
13	TUBB4A	NA	TUBB4A	tubulin, beta 4A class IVa	10382	ENSG00000104833
14	NEK1	NA	NEK1	NIMA (never in mitosis gene a)-related kinase 1	4750	ENSG00000137601
15	CDC42	NA	CDC42	cell division cycle 42 (GTP binding protein, 25kDa)	998	ENSG00000070831
16	DNM1L	NA	DNM1L	dynamin 1-like	10059	ENSG00000087470
17	MAP2K6	NA	MAP2K6	mitogen-activated protein kinase kinase 6	5608	ENSG00000108984
18	GSK3B	NA	GSK3B	glycogen synthase kinase 3 beta	2932	ENSG00000082701
19	YWHAZ	NA	YWHAZ	tyrosine 3-monooxygenase/tryptophan 5-monooxygenase activation protein, zeta polypeptide	7534	ENSG00000164924
20	ACTB	NA	ACTB	actin, beta	60	ENSG00000075624
21	DVL1	NA	DVL1	dishevelled, dsh homolog 1 (Drosophila)	1855	ENSG00000107404
22	TPM1	NA	TPM1	tropomyosin 1 (alpha)	7168	ENSG00000140416
23	MSN	NA	MSN	moesin	4478	ENSG00000147065
24	MAPT	NA	MAPT	microtubule-associated protein tau	4137	ENSG00000186868
25	TUBB	NA	TUBB	tubulin, beta class I	203068	ENSG00000196230
Database:cellular component Name:membrane-bounded vesicle ID:GO:0031988
C=883; O=18; E=3.21; R=5.61; rawP=1.29e-09; adjP=1.87e-07
Index	UserID	Value	Gene Symbol	Gene Name	EntrezGene	Ensembl
1	CHGB	NA	CHGB	chromogranin B (secretogranin 1)	1114	ENSG00000089199
2	LAMP2	NA	LAMP2	lysosomal-associated membrane protein 2	3920	ENSG00000005893
3	HSP90AB1	NA	HSP90AB1	heat shock protein 90kDa alpha (cytosolic), class B member 1	3326	ENSG00000096384
4	HSPA8	NA	HSPA8	heat shock 70kDa protein 8	3312	ENSG00000109971
5	RAC1	NA	RAC1	ras-related C3 botulinum toxin substrate 1 (rho family, small GTP binding protein Rac1)	5879	ENSG00000136238
6	YWHAE	NA	YWHAE	tyrosine 3-monooxygenase/tryptophan 5-monooxygenase activation protein, epsilon polypeptide	7531	ENSG00000108953
7	RAB5B	NA	RAB5B	RAB5B, member RAS oncogene family	5869	ENSG00000111540
8	UBC	NA	UBC	ubiquitin C	7316	ENSG00000150991
9	SNCA	NA	SNCA	synuclein, alpha (non A4 component of amyloid precursor)	6622	ENSG00000145335
10	ARFGAP1	NA	ARFGAP1	ADP-ribosylation factor GTPase activating protein 1	55738	ENSG00000101199
11	CDC42	NA	CDC42	cell division cycle 42 (GTP binding protein, 25kDa)	998	ENSG00000070831
12	YWHAZ	NA	YWHAZ	tyrosine 3-monooxygenase/tryptophan 5-monooxygenase activation protein, zeta polypeptide	7534	ENSG00000164924
13	HSP90AA1	NA	HSP90AA1	heat shock protein 90kDa alpha (cytosolic), class A member 1	3320	ENSG00000080824
14	DVL1	NA	DVL1	dishevelled, dsh homolog 1 (Drosophila)	1855	ENSG00000107404
15	MSN	NA	MSN	moesin	4478	ENSG00000147065
16	YWHAB	NA	YWHAB	tyrosine 3-monooxygenase/tryptophan 5-monooxygenase activation protein, beta polypeptide	7529	ENSG00000166913
17	DVL2	NA	DVL2	dishevelled, dsh homolog 2 (Drosophila)	1856	ENSG00000004975
18	SNAPIN	NA	SNAPIN	SNAP-associated protein	23557	ENSG00000143553
